# Supplementary material for: Implications of germination tolerances on invasion potential of Arthraxon hispidus
Source: PLoS One. 2024 Jun 4;19(6):e0303638. doi: 10.1371/journal.pone.0303638 (PMC11149838; doi:10.1371/journal.pone.0303638)
Supplement: S1 Data — (XLSX) [file pone.0303638.s001.xlsx]

## Sheet: Constant Temperature
Population	Germination %	Mean Time to Germination (Days)	Germination Rate	Temperature (°C)	Cold/Hot
Lincoln, MO	0.95	3.11	0.322	23.38	Hot
Lincoln, MO	0.9	2.83	0.353	23.9	Hot
Lincoln, MO	1	3.4	0.294	25.6	Hot
Lincoln, MO	0.75	2.47	0.405	27.2	Hot
Lincoln, MO	1	2.5	0.4	28.46	Hot
Lincoln, MO	1	2.5	0.4	30	Hot
Lincoln, MO	0.95	2.78947	0.358491	32	Hot
Lincoln, MO	1	4.05	0.246914	34	Hot
Lincoln, MO	0.2	5	0.2	37.3	Hot
Lincoln, MO	1	3.2	0.313	23.38	Hot
Lincoln, MO	0.95	2.68	0.373	23.9	Hot
Lincoln, MO	1	2.55	0.392	25.6	Hot
Lincoln, MO	1	2.55	0.392157	27.2	Hot
Lincoln, MO	1	2.75	0.363636	28.46	Hot
Lincoln, MO	0.9	2.61111	0.382979	30	Hot
Lincoln, MO	1	2.65	0.377358	32	Hot
Lincoln, MO	0.9	3.22222	0.310345	34	Hot
Lincoln, MO	0.15	3.33333	0.3	37.3	Hot
Lincoln, MO	0.85	5.82	0.172	23.38	Hot
Lincoln, MO	1	5.35	0.187	23.9	Hot
Lincoln, MO	1	5	0.2	25.6	Hot
Lincoln, MO	0.8	4.69	0.213	27.2	Hot
Lincoln, MO	1	5	0.2	28.46	Hot
Lincoln, MO	1	4.5	0.222	30	Hot
Lincoln, MO	0.85	5	0.2	32	Hot
Lincoln, MO	0.8	7.31	0.137	34	Hot
Lincoln, MO	0.25	7.4	0.135	37.3	Hot
Lincoln, MO	0.35	29.29	0.034	8	Cold
Lincoln, MO	0.05	12	0.083	11.25	Cold
Lincoln, MO	0.25	12.2	0.082	13.5	Cold
Lincoln, MO	0.6	7.58	0.132	14.5	Cold
Lincoln, MO	0.85	5.71	0.175	16.25	Cold
Lincoln, MO	0.85	4.71	0.213	18.5	Cold
Lincoln, MO	0.65	3.85	0.26	19.5	Cold
Lincoln, MO	0.95	3.84211	0.260274	21.25	Cold
Lincoln, MO	0.95	3.57895	0.279412	23.5	Cold
Lincoln, MO	0.45	32.89	0.03	8	Cold
Lincoln, MO	0.45	14	0.071	11.25	Cold
Lincoln, MO	0.65	8.15	0.123	13.5	Cold
Lincoln, MO	0.55	6.82	0.147	14.5	Cold
Lincoln, MO	0.85	6.71	0.149	16.25	Cold
Lincoln, MO	0.85	4.41	0.227	18.5	Cold
Lincoln, MO	0.85	4.06	0.246	19.5	Cold
Lincoln, MO	1	4.15	0.241	21.25	Cold
Lincoln, MO	0.9	3.33333	0.3	23.5	Cold
Lincoln, MO	0.35	29.29	0.034	8	Cold
Lincoln, MO	0.05	12	0.083	11.25	Cold
Lincoln, MO	0.55	11.45	0.087	13.5	Cold
Lincoln, MO	0.85	6.82	0.147	14.5	Cold
Lincoln, MO	0.9	5.39	0.186	16.25	Cold
Lincoln, MO	0.9	5	0.2	18.5	Cold
Lincoln, MO	1	3.8	0.263	19.5	Cold
Lincoln, MO	1	3.35	0.299	21.25	Cold
Lincoln, MO	0.75	3.8	0.263158	23.5	Cold
Williamsburg, VA	0.95	2.79	0.358	23.38	Hot
Williamsburg, VA	0.85	2.53	0.395	23.9	Hot
Williamsburg, VA	1	2.5	0.4	25.6	Hot
Williamsburg, VA	0.85	2.24	0.447	27.2	Hot
Williamsburg, VA	1	2.25	0.444444	28.46	Hot
Williamsburg, VA	0.9	2.22222	0.45	30	Hot
Williamsburg, VA	1	2.4	0.416667	32	Hot
Williamsburg, VA	0.7	3.35714	0.297872	34	Hot
Williamsburg, VA	0.05	3	0.333333	37.3	Hot
Williamsburg, VA	1	3	0.333	23.38	Hot
Williamsburg, VA	0.95	2.53	0.396	23.9	Hot
Williamsburg, VA	1	2.1	0.476	25.6	Hot
Williamsburg, VA	1	2.1	0.47619	27.2	Hot
Williamsburg, VA	1	2.2	0.454545	28.46	Hot
Williamsburg, VA	1	2.15	0.465116	30	Hot
Williamsburg, VA	1	2.2	0.454545	32	Hot
Williamsburg, VA	0.95	3.15789	0.316667	34	Hot
Williamsburg, VA	0.15	4	0.25	37.3	Hot
Williamsburg, VA	1	5	0.2	23.38	Hot
Williamsburg, VA	0.9	4.78	0.209	23.9	Hot
Williamsburg, VA	1	5.05	0.198	25.6	Hot
Williamsburg, VA	1	4.55	0.22	27.2	Hot
Williamsburg, VA	1	4.2	0.238	28.46	Hot
Williamsburg, VA	1	4.6	0.217	30	Hot
Williamsburg, VA	0.95	4.53	0.221	32	Hot
Williamsburg, VA	0.75	6.47	0.155	34	Hot
Williamsburg, VA	0.15	8.67	0.115	37.3	Hot
Williamsburg, VA	0.05	39	0.026	8	Cold
Williamsburg, VA	0	0	0	11.25	Cold
Williamsburg, VA	0.55	8.82	0.113	13.5	Cold
Williamsburg, VA	0.55	7.09	0.141	14.5	Cold
Williamsburg, VA	0.7	5.36	0.187	16.25	Cold
Williamsburg, VA	0.6	4.25	0.235	18.5	Cold
Williamsburg, VA	0.6	3.92	0.255	19.5	Cold
Williamsburg, VA	0.75	3	0.333333	21.25	Cold
Williamsburg, VA	1	2.95	0.338983	23.5	Cold
Williamsburg, VA	0.2	36	0.028	8	Cold
Williamsburg, VA	0.3	18.5	0.054	11.25	Cold
Williamsburg, VA	0.3	8.83	0.113	13.5	Cold
Williamsburg, VA	0.75	7.13	0.14	14.5	Cold
Williamsburg, VA	0.55	5.27	0.19	16.25	Cold
Williamsburg, VA	0.65	4.46	0.224	18.5	Cold
Williamsburg, VA	0.65	3.54	0.283	19.5	Cold
Williamsburg, VA	0.75	3.27	0.306	21.25	Cold
Williamsburg, VA	0.75	2.8	0.357143	23.5	Cold
Williamsburg, VA	0.05	39	0.026	8	Cold
Williamsburg, VA	0	0	0	11.25	Cold
Williamsburg, VA	0.5	9.3	0.108	13.5	Cold
Williamsburg, VA	0.55	7	0.143	14.5	Cold
Williamsburg, VA	0.75	5	0.2	16.25	Cold
Williamsburg, VA	0.65	4.23	0.236	18.5	Cold
Williamsburg, VA	0.95	3.68	0.271	19.5	Cold
Williamsburg, VA	1	3	0.333	21.25	Cold
Williamsburg, VA	0.95	2.63158	0.38	23.5	Cold
Frederick, Maryland	1	2.15	0.465	23.38	Hot
Frederick, Maryland	0.95	2	0.5	23.9	Hot
Frederick, Maryland	1	2	0.5	25.6	Hot
Frederick, Maryland	1	2.15	0.465	27.2	Hot
Frederick, Maryland	1	2	0.5	28.46	Hot
Frederick, Maryland	1	2	0.5	30	Hot
Frederick, Maryland	1	2	0.5	32	Hot
Frederick, Maryland	1	2	0.5	34	Hot
Frederick, Maryland	0.05	6	0.166667	37.3	Hot
Frederick, Maryland	0.95	2.32	0.432	23.38	Hot
Frederick, Maryland	0.95	2	0.5	23.9	Hot
Frederick, Maryland	0.95	2	0.5	25.6	Hot
Frederick, Maryland	1	2	0.5	27.2	Hot
Frederick, Maryland	0.95	2	0.5	28.46	Hot
Frederick, Maryland	0.95	2	0.5	30	Hot
Frederick, Maryland	1	2	0.5	32	Hot
Frederick, Maryland	1	2	0.5	34	Hot
Frederick, Maryland	0	0	0	37.3	Hot
Frederick, Maryland	1	4	0.25	23.38	Hot
Frederick, Maryland	1	4.1	0.244	23.9	Hot
Frederick, Maryland	1	3.9	0.256	25.6	Hot
Frederick, Maryland	1	3.35	0.299	27.2	Hot
Frederick, Maryland	0.95	3.21	0.311	28.46	Hot
Frederick, Maryland	1	3.3	0.303	30	Hot
Frederick, Maryland	1	3.05	0.328	32	Hot
Frederick, Maryland	0.95	3.21	0.311	34	Hot
Frederick, Maryland	0.05	9	0.111	37.3	Hot
Frederick, Maryland	0.5	36.5	0.027	8	Cold
Frederick, Maryland	0.9	14.89	0.067	11.25	Cold
Frederick, Maryland	0.75	8.67	0.115	13.5	Cold
Frederick, Maryland	0.95	7	0.143	14.5	Cold
Frederick, Maryland	1	4.6	0.217	16.25	Cold
Frederick, Maryland	1	3.85	0.26	18.5	Cold
Frederick, Maryland	0.95	3	0.333	19.5	Cold
Frederick, Maryland	1	3	0.333333	21.25	Cold
Frederick, Maryland	1	2.4	0.416667	23.5	Cold
Frederick, Maryland	0.05	36	0.028	8	Cold
Frederick, Maryland	0.9	12.94	0.077	11.25	Cold
Frederick, Maryland	0.9	11	0.091	13.5	Cold
Frederick, Maryland	1	5.95	0.168	14.5	Cold
Frederick, Maryland	1	4.75	0.211	16.25	Cold
Frederick, Maryland	0.95	3.89	0.257	18.5	Cold
Frederick, Maryland	0.95	3.16	0.317	19.5	Cold
Frederick, Maryland	0.95	2.89	0.345	21.25	Cold
Frederick, Maryland	1	2.05	0.487805	23.5	Cold
Frederick, Maryland	0.5	36.5	0.027	8	Cold
Frederick, Maryland	0.9	14.89	0.067	11.25	Cold
Frederick, Maryland	0.95	9.37	0.107	13.5	Cold
Frederick, Maryland	1	5.95	0.168	14.5	Cold
Frederick, Maryland	1	4.7	0.213	16.25	Cold
Frederick, Maryland	0.95	3.84	0.26	18.5	Cold
Frederick, Maryland	1	3.15	0.317	19.5	Cold
Frederick, Maryland	0.95	2.42	0.413	21.25	Cold
Frederick, Maryland	0.9	2.05556	0.486486	23.5	Cold
Salem, VA	0.85	3.12	0.321	23.38	Hot
Salem, VA	0.95	2.26	0.442	23.9	Hot
Salem, VA	0.9	2.61	0.383	25.6	Hot
Salem, VA	0.7	2.14	0.467	27.2	Hot
Salem, VA	0.8	2.25	0.444444	28.46	Hot
Salem, VA	0.75	2.13333	0.46875	30	Hot
Salem, VA	0.85	2.76471	0.361702	32	Hot
Salem, VA	0.95	2.63158	0.38	34	Hot
Salem, VA	0	0	0	37.3	Hot
Salem, VA	0.95	2.53	0.396	23.38	Hot
Salem, VA	0.95	2.05	0.487	23.9	Hot
Salem, VA	1	2.25	0.444	25.6	Hot
Salem, VA	0.9	2.11111	0.473684	27.2	Hot
Salem, VA	0.9	2.11111	0.473684	28.46	Hot
Salem, VA	1	2.3	0.434783	30	Hot
Salem, VA	0.85	2.29412	0.435897	32	Hot
Salem, VA	0.9	2.27778	0.439024	34	Hot
Salem, VA	0	0	0	37.3	Hot
Salem, VA	0.9	4.78	0.209	23.38	Hot
Salem, VA	0.85	5	0.2	23.9	Hot
Salem, VA	0.85	4.18	0.239	25.6	Hot
Salem, VA	0.95	4.16	0.241	27.2	Hot
Salem, VA	0.9	4.06	0.247	28.46	Hot
Salem, VA	0.9	4.28	0.234	30	Hot
Salem, VA	1	4.15	0.241	32	Hot
Salem, VA	0.95	4.74	0.211	34	Hot
Salem, VA	0.05	9	0.111	37.3	Hot
Salem, VA	0.05	30	0.033	8	Cold
Salem, VA	0	0	0	11.25	Cold
Salem, VA	0.3	10.33	0.097	13.5	Cold
Salem, VA	0.15	9	0.111	14.5	Cold
Salem, VA	0.45	5.11	0.196	16.25	Cold
Salem, VA	0.5	4.1	0.244	18.5	Cold
Salem, VA	0.7	4.36	0.23	19.5	Cold
Salem, VA	0.7	3.42857	0.291667	21.25	Cold
Salem, VA	0.95	3.52632	0.283582	23.5	Cold
Salem, VA	0	0	0	8	Cold
Salem, VA	0.05	12	0.083	11.25	Cold
Salem, VA	0.15	9.33	0.107	13.5	Cold
Salem, VA	0.35	9.43	0.106	14.5	Cold
Salem, VA	0.4	5.5	0.182	16.25	Cold
Salem, VA	0.6	5.17	0.194	18.5	Cold
Salem, VA	1	3.25	0.308	19.5	Cold
Salem, VA	1	3.5	0.286	21.25	Cold
Salem, VA	0.85	2.52941	0.395349	23.5	Cold
Salem, VA	0.05	30	0.033	8	Cold
Salem, VA	0	0	0	11.25	Cold
Salem, VA	0	0	0	13.5	Cold
Salem, VA	0.35	6.57	0.152	14.5	Cold
Salem, VA	0.3	6.17	0.162	16.25	Cold
Salem, VA	0.65	4.38	0.228	18.5	Cold
Salem, VA	0.65	4.46	0.224	19.5	Cold
Salem, VA	0.6	3.33333	0.3	21.25	Cold
Salem, VA	0.85	2.82353	0.354167	23.5	Cold
Clifton, VA	0.95	2.26	0.442	23.38	Hot
Clifton, VA	1	2.2	0.455	23.9	Hot
Clifton, VA	0.9	2.06	0.486	25.6	Hot
Clifton, VA	0.9	2	0.5	27.2	Hot
Clifton, VA	1	2	0.5	28.46	Hot
Clifton, VA	1	2	0.5	30	Hot
Clifton, VA	0.95	2	0.5	32	Hot
Clifton, VA	0.95	2.10526	0.475	34	Hot
Clifton, VA	0	0	0	37.3	Hot
Clifton, VA	1	2.25	0.444	23.38	Hot
Clifton, VA	1	2.15	0.465	23.9	Hot
Clifton, VA	1	2.05	0.488	25.6	Hot
Clifton, VA	1	2.05	0.487805	27.2	Hot
Clifton, VA	0.95	2.05263	0.487179	28.46	Hot
Clifton, VA	1	2.05	0.487805	30	Hot
Clifton, VA	1	2	0.5	32	Hot
Clifton, VA	0.95	2	0.5	34	Hot
Clifton, VA	0	0	0	37.3	Hot
Clifton, VA	1	4.15	0.241	23.38	Hot
Clifton, VA	1	4.25	0.235	23.9	Hot
Clifton, VA	1	3.95	0.253	25.6	Hot
Clifton, VA	1	3.6	0.278	27.2	Hot
Clifton, VA	0.95	3.37	0.297	28.46	Hot
Clifton, VA	1	3.15	0.317	30	Hot
Clifton, VA	1	3.2	0.313	32	Hot
Clifton, VA	1	3.2	0.313	34	Hot
Clifton, VA	0	0	0	37.3	Hot
Clifton, VA	0.15	48	0.021	8	Cold
Clifton, VA	0.8	14.75	0.068	11.25	Cold
Clifton, VA	0.55	13.55	0.074	13.5	Cold
Clifton, VA	0.8	7.06	0.142	14.5	Cold
Clifton, VA	0.95	5.21	0.192	16.25	Cold
Clifton, VA	0.95	3.95	0.253	18.5	Cold
Clifton, VA	0.95	3.32	0.302	19.5	Cold
Clifton, VA	0.95	3	0.333333	21.25	Cold
Clifton, VA	0.95	2.47368	0.404255	23.5	Cold
Clifton, VA	0.85	26.12	0.038	8	Cold
Clifton, VA	0.9	14.83	0.067	11.25	Cold
Clifton, VA	0.95	10	0.1	13.5	Cold
Clifton, VA	0.95	6.11	0.164	14.5	Cold
Clifton, VA	0.9	4.61	0.217	16.25	Cold
Clifton, VA	1	3.95	0.253	18.5	Cold
Clifton, VA	1	3.4	0.294	19.5	Cold
Clifton, VA	1	2.95	0.339	21.25	Cold
Clifton, VA	0.9	2.44444	0.409091	23.5	Cold
Clifton, VA	0.15	48	0.021	8	Cold
Clifton, VA	0.8	14.75	0.068	11.25	Cold
Clifton, VA	0.9	9	0.111	13.5	Cold
Clifton, VA	1	6.25	0.16	14.5	Cold
Clifton, VA	0.95	4.79	0.209	16.25	Cold
Clifton, VA	0.95	4.11	0.244	18.5	Cold
Clifton, VA	0.95	3.16	0.317	19.5	Cold
Clifton, VA	1	2.9	0.344828	21.25	Cold
Clifton, VA	1	2.3	0.434783	23.5	Cold
Pittsylvania, VA	0.9	2.72	0.367	23.38	Hot
Pittsylvania, VA	0.75	2.4	0.417	23.9	Hot
Pittsylvania, VA	0.95	2.47	0.404	25.6	Hot
Pittsylvania, VA	0.75	2.07	0.484	27.2	Hot
Pittsylvania, VA	0.9	2	0.5	28.46	Hot
Pittsylvania, VA	0.8	2.0625	0.484848	30	Hot
Pittsylvania, VA	0.9	2.22222	0.45	32	Hot
Pittsylvania, VA	0.9	2.44444	0.409091	34	Hot
Pittsylvania, VA	0.55	3.81818	0.261905	37.3	Hot
Pittsylvania, VA	0.9	3	0.333	23.38	Hot
Pittsylvania, VA	1	2.45	0.408	23.9	Hot
Pittsylvania, VA	0.8	2.19	0.457	25.6	Hot
Pittsylvania, VA	0.9	2.22222	0.45	27.2	Hot
Pittsylvania, VA	0.9	2.38889	0.418605	28.46	Hot
Pittsylvania, VA	0.9	2.22222	0.45	30	Hot
Pittsylvania, VA	1	2.1	0.47619	32	Hot
Pittsylvania, VA	1	2.85	0.350877	34	Hot
Pittsylvania, VA	0.2	3	0.333333	37.3	Hot
Pittsylvania, VA	0.95	5.42	0.184	23.38	Hot
Pittsylvania, VA	1	4.65	0.215	23.9	Hot
Pittsylvania, VA	0.9	5	0.2	25.6	Hot
Pittsylvania, VA	0.85	4.35	0.23	27.2	Hot
Pittsylvania, VA	0.95	3.84	0.26	28.46	Hot
Pittsylvania, VA	1	4.25	0.235	30	Hot
Pittsylvania, VA	0.95	5	0.2	32	Hot
Pittsylvania, VA	0.9	5	0.2	34	Hot
Pittsylvania, VA	0.5	7.2	0.139	37.3	Hot
Pittsylvania, VA	0.2	47.5	0.021	8	Cold
Pittsylvania, VA	0.45	19	0.053	11.25	Cold
Pittsylvania, VA	0.55	10.45	0.096	13.5	Cold
Pittsylvania, VA	0.65	8.23	0.121	14.5	Cold
Pittsylvania, VA	0.6	5.67	0.176	16.25	Cold
Pittsylvania, VA	0.8	4.38	0.229	18.5	Cold
Pittsylvania, VA	0.7	3.71	0.269	19.5	Cold
Pittsylvania, VA	0.95	3.26316	0.306452	21.25	Cold
Pittsylvania, VA	0.95	3.10526	0.322034	23.5	Cold
Pittsylvania, VA	0.4	31.88	0.031	8	Cold
Pittsylvania, VA	0.45	13.89	0.072	11.25	Cold
Pittsylvania, VA	0.6	9.25	0.108	13.5	Cold
Pittsylvania, VA	0.4	7	0.143	14.5	Cold
Pittsylvania, VA	0.65	6.77	0.148	16.25	Cold
Pittsylvania, VA	0.55	4.36	0.229	18.5	Cold
Pittsylvania, VA	0.85	3.88	0.258	19.5	Cold
Pittsylvania, VA	0.85	3.23529	0.309091	21.25	Cold
Pittsylvania, VA	0.85	2.64706	0.377778	23.5	Cold
Pittsylvania, VA	0.2	47.5	0.021	8	Cold
Pittsylvania, VA	0.45	19	0.053	11.25	Cold
Pittsylvania, VA	0.75	11.13	0.09	13.5	Cold
Pittsylvania, VA	0.55	6.36	0.157	14.5	Cold
Pittsylvania, VA	0.7	5.71	0.175	16.25	Cold
Pittsylvania, VA	0.65	4.38	0.228	18.5	Cold
Pittsylvania, VA	0.8	3.38	0.296	19.5	Cold
Pittsylvania, VA	0.8	2.875	0.347826	21.25	Cold
Pittsylvania, VA	1	2.2	0.454545	23.5	Cold

## Sheet: NaCl
Population	Germination %	Mean Time to Germination (Days)	Germination Rate	Salinity (mM NaCl)
Frederick, Maryland	1	2.45	0.408	0
Frederick, Maryland	0.85	2	0.5	0
Frederick, Maryland	0.85	2.47059	0.404762	0
Frederick, Maryland	0.95	2.94737	0.339286	85
Frederick, Maryland	0.85	2.70588	0.369565	85
Frederick, Maryland	1	3.2	0.3125	85
Frederick, Maryland	0.9	3.16667	0.315789	171
Frederick, Maryland	0.9	3.22222	0.310345	171
Frederick, Maryland	0.9	3.22222	0.310345	171
Frederick, Maryland	1	3.85	0.25974	256
Frederick, Maryland	1	4.1	0.243902	256
Frederick, Maryland	0.85	4.64706	0.21519	256
Frederick, Maryland	0.85	7	0.142857	342
Frederick, Maryland	0.7	6.071	0.165	342
Frederick, Maryland	0.95	6.57895	0.152	342
Frederick, Maryland	0	0	0	427
Frederick, Maryland	0	0	0	427
Frederick, Maryland	0	0	0	427
Frederick, Maryland	0	0	0	513
Frederick, Maryland	0	0	0	513
Frederick, Maryland	0	0	0	513
Frederick, Maryland	0	0	0	599
Frederick, Maryland	0	0	0	599
Frederick, Maryland	0	0	0	599
Lincoln, MO	1	3.35	0.298507	0
Lincoln, MO	0.85	3.17647	0.314815	0
Lincoln, MO	0.9	3.16667	0.315789	0
Lincoln, MO	0.9	3.77778	0.264706	85
Lincoln, MO	1	4.3	0.232558	85
Lincoln, MO	0.8	3.8125	0.262295	85
Lincoln, MO	0.9	4.38889	0.227848	171
Lincoln, MO	0.7	3.92857	0.254545	171
Lincoln, MO	1	5.3	0.188679	171
Lincoln, MO	0.8	6.625	0.150943	256
Lincoln, MO	0.75	6.33333	0.157895	256
Lincoln, MO	0.9	5.77778	0.173077	256
Lincoln, MO	0.85	11.7647	0.085	342
Lincoln, MO	0.9	12.1667	0.0821918	342
Lincoln, MO	0.5	15.3	0.0653595	342
Lincoln, MO	0	0	0	427
Lincoln, MO	0	0	0	427
Lincoln, MO	0	0	0	427
Lincoln, MO	0	0	0	513
Lincoln, MO	0	0	0	513
Lincoln, MO	0	0	0	513
Lincoln, MO	0	0	0	599
Lincoln, MO	0	0	0	599
Lincoln, MO	0	0	0	599
Williamsburg, VA	0.95	2.94737	0.339286	0
Williamsburg, VA	1	3.15	0.31746	0
Williamsburg, VA	0.95	2.94737	0.339286	0
Williamsburg, VA	0.9	4.61111	0.216867	85
Williamsburg, VA	0.95	5.63158	0.17757	85
Williamsburg, VA	1	4.35	0.229885	85
Williamsburg, VA	0.85	4.706	0.213	171
Williamsburg, VA	1	4.95	0.20202	171
Williamsburg, VA	1	5.35	0.186916	171
Williamsburg, VA	0.95	7.73684	0.129252	256
Williamsburg, VA	0.65	7	0.142857	256
Williamsburg, VA	0.65	6.53846	0.152941	256
Williamsburg, VA	0.2	14.25	0.0701754	342
Williamsburg, VA	0.1	17.5	0.0571429	342
Williamsburg, VA	0.4	13.25	0.0754717	342
Williamsburg, VA	0	0	0	427
Williamsburg, VA	0	0	0	427
Williamsburg, VA	0	0	0	427
Williamsburg, VA	0	0	0	513
Williamsburg, VA	0	0	0	513
Williamsburg, VA	0	0	0	513
Williamsburg, VA	0	0	0	599
Williamsburg, VA	0	0	0	599
Williamsburg, VA	0	0	0	599

## Sheet: MPa
Population	Percent Germination	Mean time to germination	Germination Rate	MPa
Frederick, Maryland	0.95	2.16	0.463	0
Frederick, Maryland	0.95	2.32	0.432	0
Frederick, Maryland	1	2.1	0.476	0
Frederick, Maryland	1	3.2	0.313	-0.25
Frederick, Maryland	0.85	3.41	0.293	-0.25
Frederick, Maryland	0.9	3.67	0.273	-0.25
Frederick, Maryland	0.95	6.95	0.144	-0.47
Frederick, Maryland	0.8	5.13	0.195	-0.47
Frederick, Maryland	0.9	8.11	0.123	-0.47
Frederick, Maryland	0.35	14.43	0.069	-0.83
Frederick, Maryland	0	0	0	-0.83
Frederick, Maryland	0.15	14.67	0.068	-0.83
Frederick, Maryland	0	0	0	-1.2
Frederick, Maryland	0	0	0	-1.2
Frederick, Maryland	0	0	0	-1.2
Frederick, Maryland	0	0	0	-1.46
Frederick, Maryland	0	0	0	-1.46
Frederick, Maryland	0	0	0	-1.46
Lincoln, MO	0.9	2.72	0.367	0
Lincoln, MO	0.9	4	0.25	0
Lincoln, MO	0.95	3.53	0.284	0
Lincoln, MO	0.7	3.29	0.304	-0.25
Lincoln, MO	0.55	5.73	0.175	-0.25
Lincoln, MO	0.75	5.07	0.197	-0.25
Lincoln, MO	0.4	8	0.125	-0.47
Lincoln, MO	0.5	4.8	0.208	-0.47
Lincoln, MO	0.15	7.33	0.136	-0.47
Lincoln, MO	0	0	0	-0.83
Lincoln, MO	0.05	15	0.067	-0.83
Lincoln, MO	0	0	0	-0.83
Lincoln, MO	0	0	0	-1.2
Lincoln, MO	0	0	0	-1.2
Lincoln, MO	0	0	0	-1.2
Lincoln, MO	0	0	0	-1.46
Lincoln, MO	0	0	0	-1.46
Lincoln, MO	0	0	0	-1.46
Williamsburg, VA	0.9	2.83	0.353	0
Williamsburg, VA	0.8	3.25	0.308	0
Williamsburg, VA	0.8	2.94	0.34	0
Williamsburg, VA	0.45	4.44	0.225	-0.25
Williamsburg, VA	0.3	4.67	0.214	-0.25
Williamsburg, VA	0.45	3.89	0.257	-0.25
Williamsburg, VA	0.25	7	0.143	-0.47
Williamsburg, VA	0.25	8.8	0.114	-0.47
Williamsburg, VA	0.2	8.5	0.118	-0.47
Williamsburg, VA	0	0	0	-0.83
Williamsburg, VA	0	0	0	-0.83
Williamsburg, VA	0	0	0	-0.83
Williamsburg, VA	0	0	0	-1.2
Williamsburg, VA	0	0	0	-1.2
Williamsburg, VA	0	0	0	-1.2
Williamsburg, VA	0	0	0	-1.46
Williamsburg, VA	0	0	0	-1.46
Williamsburg, VA	0	0	0	-1.46

## Sheet: pH
Population	Germination Percent	pH
Lincoln, MO	1	5
Lincoln, MO	1	6
Lincoln, MO	1	7
Lincoln, MO	0.9	8
Lincoln, MO	1	9
Lincoln, MO	0.95	10
Williamsburg, VA	1	5
Williamsburg, VA	0.8	6
Williamsburg, VA	0.95	7
Williamsburg, VA	0.9	8
Williamsburg, VA	0.95	9
Williamsburg, VA	0.85	10
Frederick, MD	1	5
Frederick, MD	1	6
Frederick, MD	1	7
Frederick, MD	1	8
Frederick, MD	1	9
Frederick, MD	1	10
Lincoln, MO	0.75	5
Lincoln, MO	0.85	6
Lincoln, MO	1	7
Lincoln, MO	1	8
Lincoln, MO	1	9
Lincoln, MO	0.95	10
Williamsburg, VA	0.85	5
Williamsburg, VA	0.85	6
Williamsburg, VA	1	7
Williamsburg, VA	0.85	8
Williamsburg, VA	1	9
Williamsburg, VA	0.8	10
Frederick, MD	1	5
Frederick, MD	0.9	6
Frederick, MD	0.95	7
Frederick, MD	1	8
Frederick, MD	0.9	9
Frederick, MD	1	10
Lincoln, MO	1	5
Lincoln, MO	0.95	6
Lincoln, MO	0.9	7
Lincoln, MO	0.9	8
Lincoln, MO	0.9	9
Lincoln, MO	0.95	10
Williamsburg, VA	0.95	5
Williamsburg, VA	0.95	6
Williamsburg, VA	1	7
Williamsburg, VA	0.9	8
Williamsburg, VA	0.9	9
Williamsburg, VA	0.85	10
Frederick, MD	0.95	5
Frederick, MD	1	6
Frederick, MD	1	7
Frederick, MD	0.95	8
Frederick, MD	0.95	9
Frederick, MD	1	10

## Sheet: Emergence
Population	Depth (cm)	Emergence %
Frederick, MD	1	0.32
Frederick, MD	2	0.18
Frederick, MD	4	0.12
Frederick, MD	6	0.06
Frederick, MD	8	0
Frederick, MD	1	0.66
Frederick, MD	2	0.68
Frederick, MD	4	0.14
Frederick, MD	6	0.04
Frederick, MD	8	0
Frederick, MD	1	0.42
Frederick, MD	2	0.44
Frederick, MD	4	0.12
Frederick, MD	6	0.04
Frederick, MD	8	0
